# Supplementary material for: Descriptions of eleven Opatrini pupae (Coleoptera, Tenebrionidae) from China
Source: Zookeys. 2013 Apr 17;(291):83–105. doi: 10.3897/zookeys.291.4780 (PMC3677289; doi:10.3897/zookeys.291.4780)
Supplement: XML Treatment for Scleropatrum horridum horridum [file zookeys.291.4780-treatment1.xml]

<!DOCTYPE tp:taxon-treatment
  PUBLIC "-//TaxonX//DTD Taxonomic Treatment Publishing DTD v0 20100105//EN" "tax-treatment-NSO.dtd">
<tp:taxon-treatment xmlns:tp="http://www.plazi.org/taxpub"><tp:treatment-meta><mixed-citation publication-type="journal"><person-group><name><surname>Long</surname><given-names>Jia</given-names></name><name><surname>Guo-Dong</surname><given-names>Ren</given-names></name><name><surname>You-Zhi</surname><given-names>Yu</given-names></name></person-group><article-title>Descriptions of eleven Opatrini pupae (Coleoptera, Tenebrionidae) from China</article-title><source>Zookeys</source><day>17</day><month>4</month><year>2013</year><volume>2013</volume><issue>291</issue><fpage>83</fpage><lpage>105</lpage><pub-id pub-id-type="doi">10.3897/zookeys.291.4780</pub-id></mixed-citation></tp:treatment-meta><tp:nomenclature><tp:taxon-name>
                            <tp:taxon-name-part taxon-name-part-type="genus">Scleropatrum</tp:taxon-name-part>
                            <tp:taxon-name-part taxon-name-part-type="species">horridum</tp:taxon-name-part>
                            <tp:taxon-name-part taxon-name-part-type="subspecies">horridum</tp:taxon-name-part>
                        <object-id xmlns:xlink="http://www.w3.org/1999/xlink" xlink:type="simple">http://species-id.net/wiki/Scleropatrum_horridum_horridum</object-id>
								</tp:taxon-name><tp:taxon-authority>Reitter, 1898</tp:taxon-authority><xref ref-type="fig" rid="F1">Fig. 1: 1–9</xref></tp:nomenclature><tp:treatment-sec sec-type="description"><title>Redescription.</title><p>Male. Body covered with short setae on surface; the total number of setose tubercles and setae on vertex, mandibles, the last segment of maxillary palpus, pronotal borders and hypomeron about 40–50 and 40–48, respectively.</p><p>Head bent at right angle to pronotum. Labrum covered with short setae along anterior and lateral borders, anterior border straight. Oculus reniform.</p><p>Pronotum: transverse, widest near middle, with the anterior part distinctly narrowed and the posterior part slightly narrowed, anterior border broadly emarginated and the emargination slightly protuberant in middle, lateral borders broadly protuberant; posterior border of pronotum bisinuate (<xref ref-type="fig" rid="F1">Fig. 1</xref>: 4); anterior angles acute, posterior angles nearly right-angled; disc flat, sparsely covered with setae, with short and narrow furrows.</p><p>Mesonotum slightly convex in middle of posterior part, posterior border protuberant. Posterior border of metanotum straight.</p><p>Elytral sheath striped and sparsely setose. Metathoracic wing sheath completely shrouded by elytral sheath (<xref ref-type="fig" rid="F1">Fig. 1</xref>: 1–3).</p><p><!--PageBreak--><!--PageBreak-->Abdominal segments I–IX curved ventrally. The width of abdominal segments I–VII gradually narrowed posteriorly. Posterior border of abdominal sternite VIII emarginated in middle, each side of the emargination with a long seta. Posterior border of abdominal tergite IX emarginated in middle; urogomphi diverging from each other, BUL subequal to UL (<xref ref-type="fig" rid="F1">Fig. 1</xref>: 6–7). Abdominal tergites I–VII each with a concaveness between its lateral process and lateral border in middle, lateral processes each with 2 large and several minute setose tubercles along outer border, of which 1–2 minute setose tubercles present in front of large setose tubercle I, 2–4 minute setose tubercles between large setose tubercles I and II, 3–4 minute setose tubercles behind large setose tubercle II (<xref ref-type="fig" rid="F1">Fig. 1</xref>: 8–9). Outer borders of lateral processes of abdominal tergites I–VI straight. Spiracles of abdominal tergites I–VI oval, slightly convex.</p><p>Gonotheca without apophysis.</p><p>Female. Similar to the male, but posterior border of abdominal sternite VIII broadly protuberant; gonotheca with an obtusely rounded apophysis on the anterior part and a conical apophysis on the posterior part.</p><fig id="F1" position="float" orientation="portrait"><label>Figure 1.</label><caption><p><bold>1–9</bold> <italic><tp:taxon-name>Scleropatrum horridum horridum</tp:taxon-name></italic> Reitter, 1898 <bold>1</bold> Pupal habitus in dorsal view <bold>2</bold> Pupal habitus in lateral view <bold>3</bold> Pupal habitus in ventral view <bold>4</bold> Pronotum <bold>5</bold> Head <bold>6</bold> Urogomphi in dorsal view <bold>7</bold> Urogomphi in ventral view <bold>8</bold> Lateral process of abdominal tergite V <bold>9</bold> Lateral process of abdominal tergite VII <bold>10–18</bold> <italic><tp:taxon-name>Gonocephalum reticulatum</tp:taxon-name></italic> Motschulsky, 1854 <bold>10</bold> Pupal habitus in dorsal view <bold>11 </bold>Pupal habitus in lateral view <bold>12</bold> Pupal habitus in ventral view <bold>13</bold> Pronotum <bold>14</bold> Head <bold>15</bold> Urogomphi in dorsal view <bold>16 </bold>Urogomphi in ventral view <bold>17</bold> Lateral process of abdominal tergite V <bold>18</bold> Lateral process of abdominal tergite VII. <bold>a</bold> Pronotum <bold>b</bold> Mesonotum <bold>c</bold> Metanotum <bold>d</bold> Abdominal segment I <bold>e</bold> Abdominal segment II <bold>f</bold> Abdominal segment III <bold>g</bold> Abdominal segment IV <bold>h</bold> Abdominal segment V <bold>i</bold> Abdominal segment VI <bold>j</bold> Abdominal segment VII <bold>k</bold> Urogomphi <bold>l</bold> Profoot <bold>m</bold> Elytral sheath <bold>n</bold> Mesofoot <bold>o</bold> Metathoracic wing sheath <bold>p</bold> Metafoot <bold>q</bold> Abdominal sternite VII <bold>r</bold> Abdominal sternite VIII <bold>s</bold> Gonotheca <bold>t</bold> large setose tubercle I <bold>u</bold> large setose tubercle II.</p></caption><graphic xmlns:xlink="http://www.w3.org/1999/xlink" xlink:href="ZooKeys-291-083-g001.jpg" position="float" orientation="portrait" xlink:type="simple"/></fig></tp:treatment-sec><tp:treatment-sec sec-type="Measurements"><title>Measurements.</title><p>BL: 10–13 mm; PL: 2.7–3.5 mm; PW: 3.8–4.4 mm; MSL: 0.8–0.9 mm; MTL: 0.6–0.8 mm; UL: 0.8–1.3 mm; BUL: 1.1–1.3 mm.</p></tp:treatment-sec><tp:treatment-sec sec-type="Material examined"><title>Material examined.</title><p>adults collected information: 1 May 2002, Shutai Town, Haiyuan County, Ningxia, China; pupation date: 17 May 2003; adults collected information: 10 July 2001, Suyukou, Helan Mountain, Ningxia, China; pupation date: 28 June 2002.</p></tp:treatment-sec><tp:treatment-sec sec-type="Remarks"><title>Remarks.</title><p>This species was included in the key of tenebrionid pupae by <xref ref-type="bibr" rid="B27">Yu et al. (1999)</xref>, but only mentioned with some characters for identification. Here its morphological characters are described in detail and provided with the photos for the first time.</p></tp:treatment-sec><ref-list><ref id="B27"><mixed-citation xmlns:xlink="http://www.w3.org/1999/xlink" xlink:type="simple"><person-group><name name-style="western"><surname>Yu</surname><given-names>YZ</given-names></name><name name-style="western"><surname>Ren</surname><given-names>GD</given-names></name><name name-style="western"><surname>Dai</surname><given-names>JX</given-names></name></person-group> (<year>1999</year>)<article-title> Identification on the pupae of Tenebrionidae (Coleoptera) from North China.</article-title><source>Journal of Ningxia University (Natural Science Edition) </source><volume>20</volume>: <fpage>364</fpage>-<lpage>367</lpage>. [In Chinese]</mixed-citation></ref></ref-list></tp:taxon-treatment>
