# Supplementary material for: Descriptions of eleven Opatrini pupae (Coleoptera, Tenebrionidae) from China
Source: Zookeys. 2013 Apr 17;(291):83–105. doi: 10.3897/zookeys.291.4780 (PMC3677289; doi:10.3897/zookeys.291.4780)
Supplement: XML Treatment for Opatrum (Opatrum) subaratum [file zookeys.291.4780-treatment3.xml]

<!DOCTYPE tp:taxon-treatment
  PUBLIC "-//TaxonX//DTD Taxonomic Treatment Publishing DTD v0 20100105//EN" "tax-treatment-NSO.dtd">
<tp:taxon-treatment xmlns:tp="http://www.plazi.org/taxpub"><tp:treatment-meta><mixed-citation publication-type="journal"><person-group><name><surname>Long</surname><given-names>Jia</given-names></name><name><surname>Guo-Dong</surname><given-names>Ren</given-names></name><name><surname>You-Zhi</surname><given-names>Yu</given-names></name></person-group><article-title>Descriptions of eleven Opatrini pupae (Coleoptera, Tenebrionidae) from China</article-title><source>Zookeys</source><day>17</day><month>4</month><year>2013</year><volume>2013</volume><issue>291</issue><fpage>83</fpage><lpage>105</lpage><pub-id pub-id-type="doi">10.3897/zookeys.291.4780</pub-id></mixed-citation></tp:treatment-meta><tp:nomenclature><tp:taxon-name>
                            <tp:taxon-name-part taxon-name-part-type="genus">Opatrum</tp:taxon-name-part>
                            (<tp:taxon-name-part taxon-name-part-type="subgenus">Opatrum</tp:taxon-name-part>)
                            <tp:taxon-name-part taxon-name-part-type="species">subaratum</tp:taxon-name-part>
                        <object-id xmlns:xlink="http://www.w3.org/1999/xlink" xlink:type="simple">http://species-id.net/wiki/Opatrum_subaratum</object-id>
								</tp:taxon-name><tp:taxon-authority>Faldermann, 1835</tp:taxon-authority><xref ref-type="fig" rid="F2">Fig. 2: 1–9</xref></tp:nomenclature><tp:treatment-sec sec-type="description"><title>Redescription.</title><p>Male. Body nearly glabrous. Pronotal borders with 8–10 setose tubercles.</p><p>Head bent at acute angle to pronotum. Anterior border of labrum slightly emarginated in middle. Vertex with a central apophysis, in front of the apophysis with a pair of pits, behind the apophysis with a transverse, shallow groove. Oculus oval.</p><p>Pronotum: transverse, widest near middle, with the anterior part distinctly narrowed and the posterior part slightly narrowed; anterior border broadly emarginated and the emargination straight in middle; lateral borders broadly protuberant, flattened and stretched laterally (<xref ref-type="fig" rid="F2">Fig. 2</xref>: 4–5); posterior border bisinuate (<xref ref-type="fig" rid="F2">Fig. 2</xref>: 4); a longitudinal groove extended along dorsomeson from middle to posterior border; anterior angles obtuse, posterior angles acute; disc convex, glabrous, with short and narrow furrows.</p><p><!--PageBreak--><!--PageBreak-->Mesonotum slightly convex in middle of posterior part, posterior border protuberant. Posterior border of metanotum straight.</p><p>Elytral sheath striped and sparsely setose. Metathoracic wing sheath completely shrouded by elytral sheath (<xref ref-type="fig" rid="F2">Fig. 2</xref>: 1–3).</p><p>Abdominal segments III–IX curved ventrally. The width of abdominal segments I–VII gradually narrowed posteriorly. Posterior border of abdominal sternite VIII slightly emarginated in middle, each side of the emargination with a long seta. Posterior borders of abdominal tergite IX straight; urogomphi diverging from each other, BUL shorter than UL (<xref ref-type="fig" rid="F2">Fig. 2</xref>: 6–7). Abdominal tergites I–VII each with a concaveness between its lateral process and lateral border in middle, lateral processes each with 2 equally large and several minute setose tubercles along outer border, of which no minute setose tubercle presents in front of large setose tubercles I, 1–2 minute setose tubercles between large setose tubercles I and II and behind II, respectively (<xref ref-type="fig" rid="F2">Fig. 2</xref>: 8–9). Lateral processes with anterior and posterior borders slightly sclerotized, outer borders of lateral processes of abdominal tergites I–VI slightly protuberant. Spiracles of abdominal tergites I–VI oval.</p><p>Gonotheca without apophysis.</p><p>Female. Unknown.</p></tp:treatment-sec><tp:treatment-sec sec-type="Measurements"><title>Measurements.</title><p>BL: 6.7 mm; PL: 2.2 mm; PW: 3.5 mm; MSL: 0.5 mm; MTL: 0.6 mm; UL: 0.7 mm; BUL: 0.6 mm.</p></tp:treatment-sec><tp:treatment-sec sec-type="Material examined"><title>Material examined.</title><p>2, adults collected information: 30 June 1998, Xuanhua County, Hebei, China; pupation date: 22–26 Septemper 2000.</p><fig id="F2" position="float" orientation="portrait"><label>Figure 2.</label><caption><p><bold>1–9</bold> <italic><tp:taxon-name>Opatrum (Opatrum) subaratum</tp:taxon-name></italic> Faldermann, 1835 <bold>1</bold> Pupal habitus in dorsal view <bold>2</bold> Pupal habitus in lateral view <bold>3</bold> Pupal habitus in ventral view <bold>4</bold> Pronotum <bold>5</bold> Head <bold>6</bold> Urogomphi in dorsal view <bold>7 </bold>Urogomphi in ventral view <bold>8</bold> Lateral process of abdominal tergite V <bold>9</bold> Lateral process of abdominal tergite VII <bold>10–18</bold> <italic><tp:taxon-name>Eumylada potanini</tp:taxon-name></italic> (Reitter, 1889) <bold>10</bold> Pupal habitus in dorsal view <bold>11</bold> Pupal habitus in lateral view <bold>12</bold> Pupal habitus in ventral view <bold>13</bold> Pronotum <bold>14</bold> Head <bold>15</bold> Urogomphi in dorsal view <bold>16</bold> Urogomphi in ventral view <bold>17</bold> Lateral process of abdominal tergite V <bold>18</bold> Lateral process of abdominal tergite VII.</p></caption><graphic xmlns:xlink="http://www.w3.org/1999/xlink" xlink:href="ZooKeys-291-083-g002.jpg" position="float" orientation="portrait" xlink:type="simple"/></fig></tp:treatment-sec><tp:treatment-sec sec-type="Remarks"><title>Remarks.</title><p>This species was included in the key of tenebrionid pupae by <xref ref-type="bibr" rid="B27">Yu et al. (1999)</xref>, but only mentioned with some characters for identification. Here its morphological characters are described in detail and provided with the photos for the first time.</p></tp:treatment-sec><ref-list><ref id="B27"><mixed-citation xmlns:xlink="http://www.w3.org/1999/xlink" xlink:type="simple"><person-group><name name-style="western"><surname>Yu</surname><given-names>YZ</given-names></name><name name-style="western"><surname>Ren</surname><given-names>GD</given-names></name><name name-style="western"><surname>Dai</surname><given-names>JX</given-names></name></person-group> (<year>1999</year>)<article-title> Identification on the pupae of Tenebrionidae (Coleoptera) from North China.</article-title><source>Journal of Ningxia University (Natural Science Edition) </source><volume>20</volume>: <fpage>364</fpage>-<lpage>367</lpage>. [In Chinese]</mixed-citation></ref></ref-list></tp:taxon-treatment>
