# Supplementary material for: Descriptions of eleven Opatrini pupae (Coleoptera, Tenebrionidae) from China
Source: Zookeys. 2013 Apr 17;(291):83–105. doi: 10.3897/zookeys.291.4780 (PMC3677289; doi:10.3897/zookeys.291.4780)
Supplement: XML Treatment for Eumylada potanini [file zookeys.291.4780-treatment4.xml]

<!DOCTYPE tp:taxon-treatment
  PUBLIC "-//TaxonX//DTD Taxonomic Treatment Publishing DTD v0 20100105//EN" "tax-treatment-NSO.dtd">
<tp:taxon-treatment xmlns:tp="http://www.plazi.org/taxpub"><tp:treatment-meta><mixed-citation publication-type="journal"><person-group><name><surname>Long</surname><given-names>Jia</given-names></name><name><surname>Guo-Dong</surname><given-names>Ren</given-names></name><name><surname>You-Zhi</surname><given-names>Yu</given-names></name></person-group><article-title>Descriptions of eleven Opatrini pupae (Coleoptera, Tenebrionidae) from China</article-title><source>Zookeys</source><day>17</day><month>4</month><year>2013</year><volume>2013</volume><issue>291</issue><fpage>83</fpage><lpage>105</lpage><pub-id pub-id-type="doi">10.3897/zookeys.291.4780</pub-id></mixed-citation></tp:treatment-meta><tp:nomenclature><tp:taxon-name>
                            <tp:taxon-name-part taxon-name-part-type="genus">Eumylada</tp:taxon-name-part>
                            <tp:taxon-name-part taxon-name-part-type="species">potanini</tp:taxon-name-part>
                        <object-id xmlns:xlink="http://www.w3.org/1999/xlink" xlink:type="simple">http://species-id.net/wiki/Eumylada_potanini</object-id>
								</tp:taxon-name><tp:taxon-authority>(Reitter, 1889)</tp:taxon-authority><xref ref-type="fig" rid="F2">Fig. 2: 10–18</xref></tp:nomenclature><tp:treatment-sec sec-type="Description"><title>Description.</title><p>Male. Body covered with setae on surface. Pronotal borders, hypomeron, vertex, labrum, mandibles, the last segment of maxillary palpus and abdominal sternite with dense, short setae.</p><p>Head bent at right angle to pronotum. Anterior border of labrum slightly emarginated in middle. Oculus reniform, densely covered with setae on posterior part.</p><p>Pronotum: transverse, widest at posterior one-fourth, with the anterior part distinctly narrowed and the posterior part slightly narrowed; anterior border broadly emarginated and the emargination straight in middle, lateral borders broadly protuberant, posterior border bisinuate (<xref ref-type="fig" rid="F2">Fig. 2</xref>: 13); anterior angles acute, posterior angles <!--PageBreak-->slightly obtuse, protruding; disc slightly convex, sparsely covered with setae, with short and narrow furrows.</p><p>Mesonotum slightly convex in middle of posterior part, posterior border slightly protuberant. Posterior border of metanotum straight.</p><p>Elytral sheath striped, setose. Each elytral sheath with an apophysis near base. Metathoracic wing sheath completely shrouded by elytral sheath (<xref ref-type="fig" rid="F2">Fig. 2</xref>: 10–12).</p><p>Abdominal segments I–IX curved ventrally. The width of abdominal segments I–VII gradually narrowed posteriorly. Abdominal tergites I–III each with 2 pits near anterior border and placed on both sides of dorsomeson, the pits of tergite I obscure, those of tergites II and III distinct. Posterior border of abdominal sternite VIII distinctly emarginated in middle, each side of the emargination with a long seta. Urogomphi parallel to and distinctly separated from each other, BUL shorter than UL (<xref ref-type="fig" rid="F2">Fig. 2</xref>: 15–16). Abdominal segment IX and urogomphi densely covered with long setae. Abdominal tergites I–VII each with a concaveness between its lateral process and lateral border in middle, lateral processes thin, nearly transparent, each with 2 large setose tubercles and 0–2 setae along outer border, without minute setose tubercle (<xref ref-type="fig" rid="F2">Fig. 2</xref>: 17–18). Outer borders of lateral processes of abdominal tergites I–VI slightly emarginated in middle. Spiracles of abdominal tergites I–VI oval.</p><p>Gonotheca without apophysis.</p><p>Female. Unknown.</p></tp:treatment-sec><tp:treatment-sec sec-type="Measurements"><title>Measurements.</title><p>BL: 6.9 mm, PL: 2.2 mm; PW: 3.4 mm; MSL: 0.7 mm; MTL: 0.7 mm; UL: 0.7 mm; BUL: 0.1 mm.</p></tp:treatment-sec><tp:treatment-sec sec-type="Material examined"><title>Material examined.</title><p>adults collected information: 19 April 2002, Baijitan, Lingwu County, Ningxia, China; pupation date: 22 May 2003.</p></tp:treatment-sec><tp:treatment-sec><!--Section generated to contain objects referenced in tp:taxon-treatment.--><fig id="F2" position="float" orientation="portrait"><label>Figure 2.</label><caption><p><bold>1–9</bold> <italic><tp:taxon-name>Opatrum (Opatrum) subaratum</tp:taxon-name></italic> Faldermann, 1835 <bold>1</bold> Pupal habitus in dorsal view <bold>2</bold> Pupal habitus in lateral view <bold>3</bold> Pupal habitus in ventral view <bold>4</bold> Pronotum <bold>5</bold> Head <bold>6</bold> Urogomphi in dorsal view <bold>7 </bold>Urogomphi in ventral view <bold>8</bold> Lateral process of abdominal tergite V <bold>9</bold> Lateral process of abdominal tergite VII <bold>10–18</bold> <italic><tp:taxon-name>Eumylada potanini</tp:taxon-name></italic> (Reitter, 1889) <bold>10</bold> Pupal habitus in dorsal view <bold>11</bold> Pupal habitus in lateral view <bold>12</bold> Pupal habitus in ventral view <bold>13</bold> Pronotum <bold>14</bold> Head <bold>15</bold> Urogomphi in dorsal view <bold>16</bold> Urogomphi in ventral view <bold>17</bold> Lateral process of abdominal tergite V <bold>18</bold> Lateral process of abdominal tergite VII.</p></caption><graphic xmlns:xlink="http://www.w3.org/1999/xlink" xlink:href="ZooKeys-291-083-g002.jpg" position="float" orientation="portrait" xlink:type="simple"/></fig></tp:treatment-sec></tp:taxon-treatment>
