# Supplementary material for: Descriptions of eleven Opatrini pupae (Coleoptera, Tenebrionidae) from China
Source: Zookeys. 2013 Apr 17;(291):83–105. doi: 10.3897/zookeys.291.4780 (PMC3677289; doi:10.3897/zookeys.291.4780)
Supplement: XML Treatment for Eumylada punctifera [file zookeys.291.4780-treatment5.xml]

<!DOCTYPE tp:taxon-treatment
  PUBLIC "-//TaxonX//DTD Taxonomic Treatment Publishing DTD v0 20100105//EN" "tax-treatment-NSO.dtd">
<tp:taxon-treatment xmlns:tp="http://www.plazi.org/taxpub"><tp:treatment-meta><mixed-citation publication-type="journal"><person-group><name><surname>Long</surname><given-names>Jia</given-names></name><name><surname>Guo-Dong</surname><given-names>Ren</given-names></name><name><surname>You-Zhi</surname><given-names>Yu</given-names></name></person-group><article-title>Descriptions of eleven Opatrini pupae (Coleoptera, Tenebrionidae) from China</article-title><source>Zookeys</source><day>17</day><month>4</month><year>2013</year><volume>2013</volume><issue>291</issue><fpage>83</fpage><lpage>105</lpage><pub-id pub-id-type="doi">10.3897/zookeys.291.4780</pub-id></mixed-citation></tp:treatment-meta><tp:nomenclature><tp:taxon-name>
                            <tp:taxon-name-part taxon-name-part-type="genus">Eumylada</tp:taxon-name-part>
                            <tp:taxon-name-part taxon-name-part-type="species">punctifera</tp:taxon-name-part>
                        <object-id xmlns:xlink="http://www.w3.org/1999/xlink" xlink:type="simple">http://species-id.net/wiki/Eumylada_punctifera</object-id>
								</tp:taxon-name><tp:taxon-authority>(Reitter, 1889)</tp:taxon-authority><xref ref-type="fig" rid="F3">Fig. 3: 1–9</xref></tp:nomenclature><tp:treatment-sec sec-type="description"><title>Redescription.</title><p>Female. Body densely covered with fine setae on surface, except sprasely on vertex, pronotum, tibiae and tarsus; the total number of setose tubercles and setae on pronotal borders, hypomeron, vertex, mandibles and the last segment of maxillary palpus about 56 and 82, respectively.</p><p>Head bent at right angle to pronotum. Anterior border of labrum rounded. Oculus reniform.</p><p>Pronotum: transverse, widest near middle, with the anterior part distinctly narrowed and the posterior part slightly narrowed; anterior border broadly emarginated and the emargination straight in middle, lateral borders broadly protuberant, posterior border bisinuate (<xref ref-type="fig" rid="F3">Fig. 3</xref>: 4); both anterior and posterior angles acute; disc slightly convex, with short and narrow furrows.</p><p>Mesonotum slightly convex in middle of posterior part, posterior border protuberant. Posterior border of metanotum slightly protuberant.</p><p><!--PageBreak--><!--PageBreak-->Elytral sheath striped and sparsely setose. Metathoracic wing sheath completely shrouded by elytral sheath (<xref ref-type="fig" rid="F3">Fig. 3</xref>: 1–3).</p><p>Abdominal segments III–IX curved ventrally. The width of abdominal segments I–VII gradually narrowed posteriorly. Posterior border of abdominal sternite VIII broadly protuberant; abdominal segment IX and urogomphi densely covered with long setae. Urogomphi parallel to and distinctly separated from each other, BUL shorter than UL (<xref ref-type="fig" rid="F3">Fig. 3</xref>: 6–7). Abdominal tergites I–VII each with a concaveness between its lateral process and lateral border in middle, lateral processes each with 3 large setose tubercles and 6–10 setae along outer border, without minute setose tubercle (<xref ref-type="fig" rid="F3">Fig. 3</xref>: 8–9). Outer borders of lateral processes of abdominal tergites I–VI slightly emarginated in middle. Spiracles of abdominal tergites I–VI oval.</p><p>Gonotheca with an obtusely rounded apophysis on the anterior part and a conical apophysis on the posterior part.</p><p>Male. Unknown.</p><fig id="F3" position="float" orientation="portrait"><label>Figure 3.</label><caption><p><bold>1–9</bold> <italic><tp:taxon-name>Eumylada punctifera</tp:taxon-name></italic> (Reitter, 1889) <bold>1</bold>﻿Pupal habitus in dorsal view <bold>2</bold> Pupal habitus in lateral view <bold>3</bold> Pupal habitus in ventral view <bold>4</bold> Pronotum <bold>5</bold> Head <bold>6</bold> Urogomphi in dorsal view <bold>7</bold> Urogomphi in ventral view <bold>8</bold> Lateral process of abdominal tergite V <bold>9</bold> Lateral process of abdominal tergite VII <bold>10–18</bold> <italic><tp:taxon-name>Penthicus (Myladion) alashanicus</tp:taxon-name></italic> (Reichardt, 1936) <bold>10</bold> Pupal habitus in dorsal view <bold>11</bold> Pupal habitus in lateral view <bold>12</bold> Pupal habitus in ventral view <bold>13</bold> Pronotum <bold>14</bold> Head <bold>15</bold> Urogomphi in dorsal view <bold>16</bold> Urogomphi in ventral view <bold>17</bold> Lateral process of abdominal tergite V <bold>18</bold> Lateral process of abdominal tergite VII.</p></caption><graphic xmlns:xlink="http://www.w3.org/1999/xlink" xlink:href="ZooKeys-291-083-g003.jpg" position="float" orientation="portrait" xlink:type="simple"/></fig></tp:treatment-sec><tp:treatment-sec sec-type="Measurements"><title>Measurements.</title><p>BL: 7.9 mm; PL: 2.4 mm; PW: 3.8 mm; MSL: 0.7 mm; MTL: 0.7 mm; UL: 0.5 mm; BUL shorter than 0.1mm.</p></tp:treatment-sec><tp:treatment-sec sec-type="Material examined"><title>Material examined.</title><p>adults collected information: 2 May 2000, Shijiazi Village, Gulang County, Gansu, China; pupation date: 14 June 2001.</p></tp:treatment-sec><tp:treatment-sec sec-type="Remarks"><title>Remarks.</title><p>This species was included in the key of tenebrionid pupae by Yu, Ren and Dai (1999), but only mentioned with some characters for identification. Here its morphological characters are described in detail and provided with the photos for the first time.</p></tp:treatment-sec></tp:taxon-treatment>
