# Supplementary material for: Descriptions of eleven Opatrini pupae (Coleoptera, Tenebrionidae) from China
Source: Zookeys. 2013 Apr 17;(291):83–105. doi: 10.3897/zookeys.291.4780 (PMC3677289; doi:10.3897/zookeys.291.4780)
Supplement: XML Treatment for Penthicus (Myladion) alashanicus [file zookeys.291.4780-treatment6.xml]

<!DOCTYPE tp:taxon-treatment
  PUBLIC "-//TaxonX//DTD Taxonomic Treatment Publishing DTD v0 20100105//EN" "tax-treatment-NSO.dtd">
<tp:taxon-treatment xmlns:tp="http://www.plazi.org/taxpub"><tp:treatment-meta><mixed-citation publication-type="journal"><person-group><name><surname>Long</surname><given-names>Jia</given-names></name><name><surname>Guo-Dong</surname><given-names>Ren</given-names></name><name><surname>You-Zhi</surname><given-names>Yu</given-names></name></person-group><article-title>Descriptions of eleven Opatrini pupae (Coleoptera, Tenebrionidae) from China</article-title><source>Zookeys</source><day>17</day><month>4</month><year>2013</year><volume>2013</volume><issue>291</issue><fpage>83</fpage><lpage>105</lpage><pub-id pub-id-type="doi">10.3897/zookeys.291.4780</pub-id></mixed-citation></tp:treatment-meta><tp:nomenclature><tp:taxon-name>
                            <tp:taxon-name-part taxon-name-part-type="genus">Penthicus</tp:taxon-name-part>
                            (<tp:taxon-name-part taxon-name-part-type="subgenus">Myladion</tp:taxon-name-part>)
                            <tp:taxon-name-part taxon-name-part-type="species">alashanicus</tp:taxon-name-part>
                        <object-id xmlns:xlink="http://www.w3.org/1999/xlink" xlink:type="simple">http://species-id.net/wiki/Penthicus_alashanicus</object-id>
								</tp:taxon-name><tp:taxon-authority>(Reichardt, 1936)</tp:taxon-authority><xref ref-type="fig" rid="F3">Fig. 3: 10–18</xref></tp:nomenclature><tp:treatment-sec sec-type="description"><title>Redescription.</title><p>Male. Body sparsely covered with short setae on surface of pronotum, abdominal segments and elytral sheath. The total number of setose tubercles and setae on pronotal borders, hypomeron, vertex, mandibles and the last segment of maxillary palpus about 26–30 and 24–32, respectively.</p><p>Head bent at acute angle to pronotum, each side with an obscure groove between clypeus and gena. Anterior border of labrum distinctly emarginated in middle. Oculus oval.</p><p>Pronotum: transverse, widest near middle, with the anterior part distinctly narrowed and the posterior part slightly narrowed; anterior border broadly emarginated and the emargination distinctly protuberant in middle; lateral borders broadly protuberant, posterior border broadly protuberant (<xref ref-type="fig" rid="F3">Fig. 3</xref>: 13); anterior angles acutely rounded, posterior angles obtusely sharp; disc flat, with short and narrow furrows.</p><p>Mesonotum slightly convex in middle of posterior part, posterior border protuberant. Posterior border of metanotum straight.</p><p><!--PageBreak-->Elytral sheath striped and sparsely setose. Metathoracic wing sheath incompletely shrouded by elytral sheath (<xref ref-type="fig" rid="F3">Fig. 3</xref>: 10–12).</p><p>Abdominal segments VI–IX curved ventrally. The width of abdominal segments I–VI subequal to each other. Posterior border of abdominal sternite VIII emarginated in middle, each side of the emargination with a long seta. Posterior border of abdominal tergite IX broadly emarginated in middle; urogomphi diverging from each other, BUL longer than UL (<xref ref-type="fig" rid="F3">Fig. 3</xref>: 15–16). Abdominal tergites I–VII each with a concaveness between its lateral process and lateral border in middle, lateral processes each with 2 equally large and several minute setose tubercles along outer border, of which 0–1 minute setose tubercle presents in front of large setose tubercle I, 2 minute setose tubercles between large setose tubercles I and II, 3 minute setose tubercles behind large setose tubercle II (<xref ref-type="fig" rid="F3">Fig. 3</xref>: 17–18). Outer borders of lateral processes of abdominal tergites I–VI slightly emarginated in middle. Spiracles of abdominal tergites I–VI nearly rounded, slightly convex.</p><p>Gonotheca without apophysis.</p><p>Female. Unknown.</p></tp:treatment-sec><tp:treatment-sec sec-type="Measurements"><title>Measurements.</title><p>BL: 11.0 mm; PL: 2.7 mm; PW: 3.7 mm; MSL: 0.9 mm; MTL: 0.7 mm; UL: 0.7 mm; BUL: 1.4 mm.</p></tp:treatment-sec><tp:treatment-sec sec-type="Material examined"><title>Material examined.</title><p>adults collected information: 7 June 1999, Longshou Moutain, Shandan County, Gansu, China; pupation date: 31 Auguest 1999.</p></tp:treatment-sec><tp:treatment-sec sec-type="Remarks"><title>Remarks.</title><p>This species was included in the key of tenebrionid pupae by <xref ref-type="bibr" rid="B27">Yu et al. (1999) </xref>, but only mentioned with some characters for identification. Here its morphological characters are described in detail and provided with the photos for the first time.</p></tp:treatment-sec><tp:treatment-sec><!--Section generated to contain objects referenced in tp:taxon-treatment.--><fig id="F3" position="float" orientation="portrait"><label>Figure 3.</label><caption><p><bold>1–9</bold> <italic><tp:taxon-name>Eumylada punctifera</tp:taxon-name></italic> (Reitter, 1889) <bold>1</bold>﻿Pupal habitus in dorsal view <bold>2</bold> Pupal habitus in lateral view <bold>3</bold> Pupal habitus in ventral view <bold>4</bold> Pronotum <bold>5</bold> Head <bold>6</bold> Urogomphi in dorsal view <bold>7</bold> Urogomphi in ventral view <bold>8</bold> Lateral process of abdominal tergite V <bold>9</bold> Lateral process of abdominal tergite VII <bold>10–18</bold> <italic><tp:taxon-name>Penthicus (Myladion) alashanicus</tp:taxon-name></italic> (Reichardt, 1936) <bold>10</bold> Pupal habitus in dorsal view <bold>11</bold> Pupal habitus in lateral view <bold>12</bold> Pupal habitus in ventral view <bold>13</bold> Pronotum <bold>14</bold> Head <bold>15</bold> Urogomphi in dorsal view <bold>16</bold> Urogomphi in ventral view <bold>17</bold> Lateral process of abdominal tergite V <bold>18</bold> Lateral process of abdominal tergite VII.</p></caption><graphic xmlns:xlink="http://www.w3.org/1999/xlink" xlink:href="ZooKeys-291-083-g003.jpg" position="float" orientation="portrait" xlink:type="simple"/></fig></tp:treatment-sec><ref-list><ref id="B27"><mixed-citation xmlns:xlink="http://www.w3.org/1999/xlink" xlink:type="simple"><person-group><name name-style="western"><surname>Yu</surname><given-names>YZ</given-names></name><name name-style="western"><surname>Ren</surname><given-names>GD</given-names></name><name name-style="western"><surname>Dai</surname><given-names>JX</given-names></name></person-group> (<year>1999</year>)<article-title> Identification on the pupae of Tenebrionidae (Coleoptera) from North China.</article-title><source>Journal of Ningxia University (Natural Science Edition) </source><volume>20</volume>: <fpage>364</fpage>-<lpage>367</lpage>. [In Chinese]</mixed-citation></ref></ref-list></tp:taxon-treatment>
