# Supplementary material for: Descriptions of eleven Opatrini pupae (Coleoptera, Tenebrionidae) from China
Source: Zookeys. 2013 Apr 17;(291):83–105. doi: 10.3897/zookeys.291.4780 (PMC3677289; doi:10.3897/zookeys.291.4780)
Supplement: XML Treatment for Penthicus (Myladion) nojonicus [file zookeys.291.4780-treatment7.xml]

<!DOCTYPE tp:taxon-treatment
  PUBLIC "-//TaxonX//DTD Taxonomic Treatment Publishing DTD v0 20100105//EN" "tax-treatment-NSO.dtd">
<tp:taxon-treatment xmlns:tp="http://www.plazi.org/taxpub"><tp:treatment-meta><mixed-citation publication-type="journal"><person-group><name><surname>Long</surname><given-names>Jia</given-names></name><name><surname>Guo-Dong</surname><given-names>Ren</given-names></name><name><surname>You-Zhi</surname><given-names>Yu</given-names></name></person-group><article-title>Descriptions of eleven Opatrini pupae (Coleoptera, Tenebrionidae) from China</article-title><source>Zookeys</source><day>17</day><month>4</month><year>2013</year><volume>2013</volume><issue>291</issue><fpage>83</fpage><lpage>105</lpage><pub-id pub-id-type="doi">10.3897/zookeys.291.4780</pub-id></mixed-citation></tp:treatment-meta><tp:nomenclature><tp:taxon-name>
                            <tp:taxon-name-part taxon-name-part-type="genus">Penthicus</tp:taxon-name-part>
                            (<tp:taxon-name-part taxon-name-part-type="subgenus">Myladion</tp:taxon-name-part>)
                            <tp:taxon-name-part taxon-name-part-type="species">nojonicus</tp:taxon-name-part>
                        <object-id xmlns:xlink="http://www.w3.org/1999/xlink" xlink:type="simple">http://species-id.net/wiki/Penthicus_ nojonicus</object-id>
								</tp:taxon-name><tp:taxon-authority>(Kaszab, 1968)</tp:taxon-authority><xref ref-type="fig" rid="F4">Fig. 4: 1–9</xref></tp:nomenclature><tp:treatment-sec sec-type="description"><title>Redescription.</title><p>Female. Body covered with short setae on surface, of which slightly densely on head, pronotum and abdominal sternite; the total number of setose tubercles and setae on pronotal borders, hypomeron, vertex, mandibles and the last segment of maxillary palpus about 30–34 and 40–50, respectively.</p><p>Head bent at acute angle to pronotum. Labrum sparsely covered with short setae along anterior and lateral borders, anterior border slightly emarginated in middle. Oculus reniform.</p><p>Pronotum: transverse, widest near middle, the anterior part narrowed almost the same as the posterior part; anterior border broadly emarginated and the emargination straight in middle, lateral and posterior borders broadly protuberant, posterior border slightly emarginated in middle (<xref ref-type="fig" rid="F4">Fig. 4</xref>: 4); anterior angles acute, posterior angles obtusely acute; disc flat, glabrous, with short and narrow furrows.</p><p>Mesonotum slightly convex in middle of posterior part, posterior border slightly protuberant. Posterior border of metanotum straight.</p><p><!--PageBreak-->Elytral sheath striped and sparsely setose. Metathoracic wing sheath completely shrouded by elytral sheath (<xref ref-type="fig" rid="F4">Fig. 4</xref>: 1–3).</p><p>Abdominal segments I–IX curved ventrally. The width of abdominal segments I–VII gradually narrowed posteriorly. Posterior border of abdominal sternite VIII broadly protuberant. Posterior border of abdominal tergite IX straight; urogomphi diverging from each other, BUL longer than UL (<xref ref-type="fig" rid="F4">Fig. 4</xref>: 6–7). Abdominal tergites I–VII each with a concaveness between its lateral process and lateral border in middle, lateral processes each with 2 large setose tubercles and several minute setose tubercles along outer border, of which no minute setose tubercle presents in front of large setose tubercles I, 1–2 minute setose tubercles between large setose tubercles I and II, 2–3 minute setose tubercles behind large setose tubercle II (<xref ref-type="fig" rid="F4">Fig. 4</xref>: 8–9). Outer borders of lateral processes of abdominal tergites I–VI emarginated in middle. Spiracles of abdominal tergites I–VI oval, slightly convex.</p><p>Gonotheca with an obtusely rounded apophysis on the anterior part and a conical apophysis on the posterior part.</p><p>Male. Unknown.</p><fig id="F4" position="float" orientation="portrait"><label>Figure 4.</label><caption><p><bold>1–9</bold> <italic><tp:taxon-name>Penthicus (Myladion) nojonicus</tp:taxon-name></italic> (Kaszab, 1968) <bold>1</bold> Pupal habitus in dorsal view <bold>2</bold> Pupal habitus in lateral view <bold>3</bold> Pupal habitus in ventral view <bold>4</bold> Pronotum <bold>5</bold> Head <bold>6</bold> Urogomphi in dorsal view <bold>7 </bold>Urogomphi in ventral view <bold>8</bold> Lateral process of abdominal tergite V <bold>9</bold> Lateral process of abdominal tergite VII <bold>10–18</bold> <italic><tp:taxon-name>Myladina unguiculina</tp:taxon-name></italic> Reitter, 1889 <bold>10</bold> Pupal habitus in dorsal view <bold>11</bold> Pupal habitus in lateral view <bold>12</bold> Pupal habitus in ventral view <bold>13</bold> Pronotum <bold>14</bold> Head <bold>15</bold> Urogomphi in dorsal view <bold>16</bold> Urogomphi in ventral view <bold>17</bold> Lateral process of abdominal tergite V <bold>18</bold> Lateral process of abdominal tergite VII.</p></caption><graphic xmlns:xlink="http://www.w3.org/1999/xlink" xlink:href="ZooKeys-291-083-g004.jpg" position="float" orientation="portrait" xlink:type="simple"/></fig></tp:treatment-sec><tp:treatment-sec sec-type="Measurements"><title>Measurements.</title><p>BL: 11.0 mm; PL: 3.4 mm; PW: 4.6 mm; MSL: 0.9 mm; MTL: 0.9 mm; UL: 0.8 mm; BUL: 1.3 mm.</p></tp:treatment-sec><tp:treatment-sec sec-type="Material examined"><title>Material examined.</title><p>adults collected information: 14 July 2000, Fanjiayao Village, Baiyin City, Gansu, China; pupation date: 14 June 2001.</p></tp:treatment-sec><tp:treatment-sec sec-type="Remarks"><title>Remarks.</title><p>This species was included in the key of tenebrionid pupae by <xref ref-type="bibr" rid="B27">Yu et al. (1999)</xref>, but only mentioned with some characters for identification. Here its morphological characters are described in detail and provided with the photos for the first time.</p></tp:treatment-sec><ref-list><ref id="B27"><mixed-citation xmlns:xlink="http://www.w3.org/1999/xlink" xlink:type="simple"><person-group><name name-style="western"><surname>Yu</surname><given-names>YZ</given-names></name><name name-style="western"><surname>Ren</surname><given-names>GD</given-names></name><name name-style="western"><surname>Dai</surname><given-names>JX</given-names></name></person-group> (<year>1999</year>)<article-title> Identification on the pupae of Tenebrionidae (Coleoptera) from North China.</article-title><source>Journal of Ningxia University (Natural Science Edition) </source><volume>20</volume>: <fpage>364</fpage>-<lpage>367</lpage>. [In Chinese]</mixed-citation></ref></ref-list></tp:taxon-treatment>
