# Supplementary material for: Descriptions of eleven Opatrini pupae (Coleoptera, Tenebrionidae) from China
Source: Zookeys. 2013 Apr 17;(291):83–105. doi: 10.3897/zookeys.291.4780 (PMC3677289; doi:10.3897/zookeys.291.4780)
Supplement: XML Treatment for Myladina unguiculina [file zookeys.291.4780-treatment8.xml]

<!DOCTYPE tp:taxon-treatment
  PUBLIC "-//TaxonX//DTD Taxonomic Treatment Publishing DTD v0 20100105//EN" "tax-treatment-NSO.dtd">
<tp:taxon-treatment xmlns:tp="http://www.plazi.org/taxpub"><tp:treatment-meta><mixed-citation publication-type="journal"><person-group><name><surname>Long</surname><given-names>Jia</given-names></name><name><surname>Guo-Dong</surname><given-names>Ren</given-names></name><name><surname>You-Zhi</surname><given-names>Yu</given-names></name></person-group><article-title>Descriptions of eleven Opatrini pupae (Coleoptera, Tenebrionidae) from China</article-title><source>Zookeys</source><day>17</day><month>4</month><year>2013</year><volume>2013</volume><issue>291</issue><fpage>83</fpage><lpage>105</lpage><pub-id pub-id-type="doi">10.3897/zookeys.291.4780</pub-id></mixed-citation></tp:treatment-meta><tp:nomenclature><tp:taxon-name>
                            <tp:taxon-name-part taxon-name-part-type="genus">Myladina</tp:taxon-name-part>
                            <tp:taxon-name-part taxon-name-part-type="species">unguiculina</tp:taxon-name-part>
                        <object-id xmlns:xlink="http://www.w3.org/1999/xlink" xlink:type="simple">http://species-id.net/wiki/Myladina_unguiculina</object-id>
								</tp:taxon-name><tp:taxon-authority>Reitter, 1889</tp:taxon-authority><xref ref-type="fig" rid="F4">Fig. 4: 10–18</xref></tp:nomenclature><tp:treatment-sec sec-type="description"><title>Redescription.</title><p>Male. Body covered with setae on surface, of which slightly densely on elytral sheath and abdominal segments; the total number of setose tubercles and setae on pronotal borders, hypomeron, vertex, mandibles and the last segment of maxillary palpus about 14–20 and 40–60, respectively.</p><p>Head bent at right angle to pronotum. Labrum sparsely covered with setae along anterior and lateral borders, anterior border distinctly emarginated in middle. Oculus reniform.</p><p>Pronotum: subquadrate, widest near middle, with the anterior part distinctly narrowed and the posterior part slightly narrowed; anterior border broadly emarginated and the emargination slightly protuberant in middle, lateral borders nearly straight, posterior border straight (<xref ref-type="fig" rid="F4">Fig. 4</xref>: 13); anterior angles acutely rounded, posterior angles acute; disc flat, glabrous, with short and narrow furrows.</p><p><!--PageBreak--><!--PageBreak-->Mesonotum slightly convex in middle of posterior part, posterior border protuberant. Posterior border of metanotum straight.</p><p>Elytral sheath striped and densely setose. Metathoracic wing sheath completely shrouded by elytral sheath (<xref ref-type="fig" rid="F4">Fig. 4</xref>: 10–12).</p><p>Abdominal segments I–IX curved ventrally. The width of abdominal segments I–VII gradually narrowed posteriorly. Posterior border of abdominal sternite VIII emarginated in middle, each side of the emargination with a long seta. Abdominal segment IX, urogomphi and gonotheca densely covered with setae. Urogomphi broad at base, parallel to each other, with apices slightly separated, BUL much shorter than UL (<xref ref-type="fig" rid="F4">Fig. 4</xref>: 15–16). Abdominal tergites I–VII each with a concaveness between its lateral process and lateral border in middle, lateral processes each with 2 large and several minute setose tubercles along outer border, large setose tubercles II distinctly larger than I, no minute setose tubercle presents in front of large setose tubercles I, 2–3 minute setose tubercles between large setose tubercles I and II and behind II, respectively (<xref ref-type="fig" rid="F4">Fig. 4</xref>: 17–18). Outer borders of lateral processes of abdominal tergites I–VI slightly protuberant in middle. Spiracles of abdominal tergites I–VI oval.</p><p>Gonotheca without apophysis.</p><p>Female. Similar to the male, but posterior border of abdominal sternite VIII broadly protuberant; gonotheca with an obtusely rounded apophysis on the anterior part and a conical apophysis on the posterior part.</p><p><bold>Measurements.</bold> BL: 7.5–7.7 mm; PL: 2.6–2.7 mm; PW: 3.3–3.5 mm; MSL: 0.8 mm; MTL: 0.5 mm; UL: 0.8–0.9 mm; BUL: 0.1 mm.</p><p><bold>Material examined.</bold> 10, Adults collected information: 24 June 2001, Gaoshawo Town, Yanchi County, Ningxia, China; pupation date: 2–10 September 2001.</p><p><bold>Remarks.</bold> This species was included in the key of tenebrionid pupae by <xref ref-type="bibr" rid="B27">Yu et al. (1999)</xref>, but only mentioned with some characters for identification. Here its morphological characters are described in detail and provided with the photos for the first time.</p></tp:treatment-sec><tp:treatment-sec><!--Section generated to contain objects referenced in tp:taxon-treatment.--><fig id="F4" position="float" orientation="portrait"><label>Figure 4.</label><caption><p><bold>1–9</bold> <italic><tp:taxon-name>Penthicus (Myladion) nojonicus</tp:taxon-name></italic> (Kaszab, 1968) <bold>1</bold> Pupal habitus in dorsal view <bold>2</bold> Pupal habitus in lateral view <bold>3</bold> Pupal habitus in ventral view <bold>4</bold> Pronotum <bold>5</bold> Head <bold>6</bold> Urogomphi in dorsal view <bold>7 </bold>Urogomphi in ventral view <bold>8</bold> Lateral process of abdominal tergite V <bold>9</bold> Lateral process of abdominal tergite VII <bold>10–18</bold> <italic><tp:taxon-name>Myladina unguiculina</tp:taxon-name></italic> Reitter, 1889 <bold>10</bold> Pupal habitus in dorsal view <bold>11</bold> Pupal habitus in lateral view <bold>12</bold> Pupal habitus in ventral view <bold>13</bold> Pronotum <bold>14</bold> Head <bold>15</bold> Urogomphi in dorsal view <bold>16</bold> Urogomphi in ventral view <bold>17</bold> Lateral process of abdominal tergite V <bold>18</bold> Lateral process of abdominal tergite VII.</p></caption><graphic xmlns:xlink="http://www.w3.org/1999/xlink" xlink:href="ZooKeys-291-083-g004.jpg" position="float" orientation="portrait" xlink:type="simple"/></fig></tp:treatment-sec><ref-list><ref id="B27"><mixed-citation xmlns:xlink="http://www.w3.org/1999/xlink" xlink:type="simple"><person-group><name name-style="western"><surname>Yu</surname><given-names>YZ</given-names></name><name name-style="western"><surname>Ren</surname><given-names>GD</given-names></name><name name-style="western"><surname>Dai</surname><given-names>JX</given-names></name></person-group> (<year>1999</year>)<article-title> Identification on the pupae of Tenebrionidae (Coleoptera) from North China.</article-title><source>Journal of Ningxia University (Natural Science Edition) </source><volume>20</volume>: <fpage>364</fpage>-<lpage>367</lpage>. [In Chinese]</mixed-citation></ref></ref-list></tp:taxon-treatment>
