# Supplementary material for: Descriptions of eleven Opatrini pupae (Coleoptera, Tenebrionidae) from China
Source: Zookeys. 2013 Apr 17;(291):83–105. doi: 10.3897/zookeys.291.4780 (PMC3677289; doi:10.3897/zookeys.291.4780)
Supplement: XML Treatment for Melanesthes (Opatronesthes) rugipennis [file zookeys.291.4780-treatment9.xml]

<!DOCTYPE tp:taxon-treatment
  PUBLIC "-//TaxonX//DTD Taxonomic Treatment Publishing DTD v0 20100105//EN" "tax-treatment-NSO.dtd">
<tp:taxon-treatment xmlns:tp="http://www.plazi.org/taxpub"><tp:treatment-meta><mixed-citation publication-type="journal"><person-group><name><surname>Long</surname><given-names>Jia</given-names></name><name><surname>Guo-Dong</surname><given-names>Ren</given-names></name><name><surname>You-Zhi</surname><given-names>Yu</given-names></name></person-group><article-title>Descriptions of eleven Opatrini pupae (Coleoptera, Tenebrionidae) from China</article-title><source>Zookeys</source><day>17</day><month>4</month><year>2013</year><volume>2013</volume><issue>291</issue><fpage>83</fpage><lpage>105</lpage><pub-id pub-id-type="doi">10.3897/zookeys.291.4780</pub-id></mixed-citation></tp:treatment-meta><tp:nomenclature><tp:taxon-name>
                            <tp:taxon-name-part taxon-name-part-type="genus">Melanesthes</tp:taxon-name-part>
                            (<tp:taxon-name-part taxon-name-part-type="subgenus">Opatronesthes</tp:taxon-name-part>)
                            <tp:taxon-name-part taxon-name-part-type="species">rugipennis</tp:taxon-name-part>
                        <object-id xmlns:xlink="http://www.w3.org/1999/xlink" xlink:type="simple">http://species-id.net/wiki/Melanesthes_rugipennis</object-id>
								</tp:taxon-name><tp:taxon-authority>Reitter, 1889</tp:taxon-authority><xref ref-type="fig" rid="F5">Fig. 5: 1–9</xref></tp:nomenclature><tp:treatment-sec sec-type="Description"><title>Description.</title><p>Male. Body covered with setae on surface, of which slightly dense on abdominal sternite, head and pronotum; the total number of setose tubercles and setae on pronotal borders, hypomeron, vertex, mandibles and the last segment of maxillary palpus about 22–26 and 10–16, respectively.</p><p>Head bent at acute angle to pronotum, densely covered with setae between oculus and pronotum. Labrum covered with short setae along anterior border, anterior border distinctly emarginated in middle. Oculus reniform.</p><p><!--PageBreak--><!--PageBreak-->Pronotum: transverse, widest at posterior one-fourth, with the anterior part distinctly narrowed and the posterior part slightly narrowed; anterior border broadly emarginated and the emargination protuberant in middle, lateral borders broadly protuberant, posterior border straight (<xref ref-type="fig" rid="F5">Fig. 5</xref>: 4); anterior angles acute, posterior angles nearly right-angled, acute; disc flat, sparsely covered with setae, with short and narrow furrows.</p><p>Mesonotum slightly convex in middle of posterior part, posterior border straight. Posterior border of metanotum slightly protuberant.</p><p>Elytral sheath striped and glabrous. Metathoracic wing sheath completely shrouded by elytral sheath (<xref ref-type="fig" rid="F5">Fig. 5</xref>: 1–3).</p><p>Abdominal segments I–IX curved ventrally. The width of abdominal segments I–VII gradually narrowed posteriorly. Posterior border of abdominal sternite VIII emarginated in middle, each side of the emargination with a long seta. Abdominal sternite IX with 8–10 setae. Posterior border of abdominal tergite IX emarginated in middle. Urogomphi diverging from each other, each with a long seta on outer border , BUL shorter than UL (<xref ref-type="fig" rid="F5">Fig. 5</xref>: 6–7). Abdominal tergites I–VII each with a concaveness between its lateral process and lateral border in middle, lateral processes each with 2 large and several minute setose tubercles along outer border, of which no minute setose tubercle presents in front of large setose tubercles I, 1 minute setose tubercle between large setose tubercles I and II, 1–2 minute setose tubercles behind large setose tubercle II (<xref ref-type="fig" rid="F5">Fig. 5</xref>: 8–9). Outer borders of lateral processes of abdominal tergites I–VI slightly emarginated in middle. Spiracles of abdominal tergites I–VI oval, slightly convex.</p><p>Gonotheca without apophysis.</p><p>Female. Similar to the male, but posterior border of abdominal sternite VIII broadly protuberant; gonotheca with an obtusely rounded apophysis on the anterior part and a conical apophysis on the posterior part.</p><fig id="F5" position="float" orientation="portrait"><label>Figure 5.</label><caption><p><bold>1–9</bold> <italic><tp:taxon-name>Melanesthes (Opatronesthes) rugipennis</tp:taxon-name></italic> Reitter, 1889 <bold>1</bold> Pupal habitus in dorsal view <bold>2 </bold>Pupal habitus in lateral view <bold>3</bold> Pupal habitus in ventral view <bold>4</bold> Pronotum <bold>5</bold> Head <bold>6</bold> Urogomphi in dorsal view <bold>7</bold> Urogomphi in ventral view <bold>8</bold> Lateral process of abdominal tergite V <bold>9</bold> Lateral process of abdominal tergite VII <bold>10–18</bold> <italic><tp:taxon-name>Melanesthes (Melanesthes) maxima maxima</tp:taxon-name></italic> Ménétriès, 1854 <bold>10</bold> Pupal habitus in dorsal view <bold>11</bold> Pupal habitus in lateral view <bold>12</bold> Pupal habitus in ventral view <bold>13</bold> Pronotum <bold>14</bold> Head <bold>15 </bold>Urogomphi in dorsal view <bold>16</bold> Urogomphi in ventral view <bold>17</bold> Lateral process of abdominal tergite V <bold>18</bold> Lateral process of abdominal tergite VII.</p></caption><graphic xmlns:xlink="http://www.w3.org/1999/xlink" xlink:href="ZooKeys-291-083-g005.jpg" position="float" orientation="portrait" xlink:type="simple"/></fig></tp:treatment-sec><tp:treatment-sec sec-type="Measurements"><title>Measurements.</title><p>BL: 8.5–8.6 mm; PL: 3.0–3.1 mm; PW: 4.3–4.4 mm; MSL: 0.9 mm; MTL: 0.8 mm; UL: 0.7–0.8 mm; BUL: 0.6–0.7 mm.</p></tp:treatment-sec><tp:treatment-sec sec-type="Material examined"><title>Material examined.</title><p>3, adults collected information: 1 May 2002, Shutai Town, Haiyuan County, Ningxia, China; pupation date: 25–27 May 2003.</p></tp:treatment-sec></tp:taxon-treatment>
