# Supplementary material for: Descriptions of eleven Opatrini pupae (Coleoptera, Tenebrionidae) from China
Source: Zookeys. 2013 Apr 17;(291):83–105. doi: 10.3897/zookeys.291.4780 (PMC3677289; doi:10.3897/zookeys.291.4780)
Supplement: XML Treatment for Melanesthes (Melanesthes) maxima maxima [file zookeys.291.4780-treatment10.xml]

<!DOCTYPE tp:taxon-treatment
  PUBLIC "-//TaxonX//DTD Taxonomic Treatment Publishing DTD v0 20100105//EN" "tax-treatment-NSO.dtd">
<tp:taxon-treatment xmlns:tp="http://www.plazi.org/taxpub"><tp:treatment-meta><mixed-citation publication-type="journal"><person-group><name><surname>Long</surname><given-names>Jia</given-names></name><name><surname>Guo-Dong</surname><given-names>Ren</given-names></name><name><surname>You-Zhi</surname><given-names>Yu</given-names></name></person-group><article-title>Descriptions of eleven Opatrini pupae (Coleoptera, Tenebrionidae) from China</article-title><source>Zookeys</source><day>17</day><month>4</month><year>2013</year><volume>2013</volume><issue>291</issue><fpage>83</fpage><lpage>105</lpage><pub-id pub-id-type="doi">10.3897/zookeys.291.4780</pub-id></mixed-citation></tp:treatment-meta><tp:nomenclature><tp:taxon-name>
                            <tp:taxon-name-part taxon-name-part-type="genus">Melanesthes</tp:taxon-name-part>
                            (<tp:taxon-name-part taxon-name-part-type="subgenus">Melanesthes</tp:taxon-name-part>)
                            <tp:taxon-name-part taxon-name-part-type="species">maxima</tp:taxon-name-part>
                            <tp:taxon-name-part taxon-name-part-type="subspecies">maxima</tp:taxon-name-part>
                        <object-id xmlns:xlink="http://www.w3.org/1999/xlink" xlink:type="simple">http://species-id.net/wiki/Melanesthes_maxima_maxima</object-id>
								</tp:taxon-name><tp:taxon-authority>Ménétriès, 1854</tp:taxon-authority><xref ref-type="fig" rid="F5">Fig. 5: 10–18</xref></tp:nomenclature><tp:treatment-sec sec-type="description"><title>Redescription.</title><p>Female. Body covered with setae on surface; setae on abdominal tergites and urogomphi more; the total number of setose tubercles and setae on pronotal borders, hypomeron, vertex, mandibles and the last segment of maxillary palpus about 16–20 and 50–58, respectively.</p><p>Head bent at acute angle to pronotum. Labrum covered with sparsely short setae along anterior and lateral borders, anterior border distinctly emarginated in middle. Oculus oval.</p><p>Pronotum: transverse, widest near middle, with the anterior part distinctly narrowed and the posterior part slightly narrowed; anterior border broadly emarginated <!--PageBreak-->and the emargination protuberant in middle, lateral borders broadly protuberant, posterior border straight (<xref ref-type="fig" rid="F5">Fig. 5</xref>: 13); anterior angles rounded, posterior angles obtusely rounded; disc flat, glabrous, with short and narrow furrows, each side with a apophysis before the posterior border.</p><p>Mesonotum slightly convex in middle of posterior part, posterior border protuberant. Metanotum slightly convex in middle of anterior part, posterior border straight.</p><p>Elytral sheath obscurely striped and finely setose; with a distinct groove between elytral sheath and mesonotum. Metathoracic wing sheath completely shrouded by elytral sheath (<xref ref-type="fig" rid="F5">Fig. 5</xref>: 10–12).</p><p>Abdominal segments III–IX curved ventrally. The width of abdominal segments I–VII gradually narrowed posteriorly. Posterior border of abdominal sternite VIII broadly protuberant. Abdominal segment IX and urogomphi densely covered with, brown, long setae. Urogomphi parallel to each other, with apices of urogomphi leaning against each other, BUL much shorter than UL (<xref ref-type="fig" rid="F5">Fig. 5</xref>: 15–16). Abdominal tergites I–VII each with a concaveness between its lateral process and lateral border in middle, lateral processes each with 2–3 large setose tubercles and about 5–7 minute setose tubercles along outer border (<xref ref-type="fig" rid="F5">Fig. 5</xref>: 17–18). Outer borders of lateral processes of abdominal tergites I–VI protuberant in middle. Spiracles of abdominal tergites I–VI oval.</p><p>Gonotheca with an obtusely rounded apophysis on the anterior part and a conical apophysis on the posterior part, a brown apophysis between gonothecas.</p><p>Male. Unkown.</p></tp:treatment-sec><tp:treatment-sec sec-type="Measurements"><title>Measurements.</title><p>BL: 11.8 mm; PL: 3.2 mm; PW: 5.4 mm; MSL: 0.3 mm; MTL: 0.2 mm; UL: 1.0 mm; BUL shorter than 0.1 mm.</p></tp:treatment-sec><tp:treatment-sec sec-type="Material examined"><title>Material examined.</title><p>adults collected information: 22 April 2001, Yaoba Town, Alxa Left Banner, Neimenggu, China; pupation date: 22 June 2001.</p></tp:treatment-sec><tp:treatment-sec sec-type="Remarks"><title>Remarks.</title><p>This species was included in the key of tenebrionid pupae by <xref ref-type="bibr" rid="B27">Yu et al. (1999)</xref>, but only mentioned with some characters for identification. Here its morphological characters are described in detail and provided with the photos for the first time.</p></tp:treatment-sec><tp:treatment-sec><!--Section generated to contain objects referenced in tp:taxon-treatment.--><fig id="F5" position="float" orientation="portrait"><label>Figure 5.</label><caption><p><bold>1–9</bold> <italic><tp:taxon-name>Melanesthes (Opatronesthes) rugipennis</tp:taxon-name></italic> Reitter, 1889 <bold>1</bold> Pupal habitus in dorsal view <bold>2 </bold>Pupal habitus in lateral view <bold>3</bold> Pupal habitus in ventral view <bold>4</bold> Pronotum <bold>5</bold> Head <bold>6</bold> Urogomphi in dorsal view <bold>7</bold> Urogomphi in ventral view <bold>8</bold> Lateral process of abdominal tergite V <bold>9</bold> Lateral process of abdominal tergite VII <bold>10–18</bold> <italic><tp:taxon-name>Melanesthes (Melanesthes) maxima maxima</tp:taxon-name></italic> Ménétriès, 1854 <bold>10</bold> Pupal habitus in dorsal view <bold>11</bold> Pupal habitus in lateral view <bold>12</bold> Pupal habitus in ventral view <bold>13</bold> Pronotum <bold>14</bold> Head <bold>15 </bold>Urogomphi in dorsal view <bold>16</bold> Urogomphi in ventral view <bold>17</bold> Lateral process of abdominal tergite V <bold>18</bold> Lateral process of abdominal tergite VII.</p></caption><graphic xmlns:xlink="http://www.w3.org/1999/xlink" xlink:href="ZooKeys-291-083-g005.jpg" position="float" orientation="portrait" xlink:type="simple"/></fig></tp:treatment-sec><ref-list><ref id="B27"><mixed-citation xmlns:xlink="http://www.w3.org/1999/xlink" xlink:type="simple"><person-group><name name-style="western"><surname>Yu</surname><given-names>YZ</given-names></name><name name-style="western"><surname>Ren</surname><given-names>GD</given-names></name><name name-style="western"><surname>Dai</surname><given-names>JX</given-names></name></person-group> (<year>1999</year>)<article-title> Identification on the pupae of Tenebrionidae (Coleoptera) from North China.</article-title><source>Journal of Ningxia University (Natural Science Edition) </source><volume>20</volume>: <fpage>364</fpage>-<lpage>367</lpage>. [In Chinese]</mixed-citation></ref></ref-list></tp:taxon-treatment>
