# Supplementary material for: Descriptions of eleven Opatrini pupae (Coleoptera, Tenebrionidae) from China
Source: Zookeys. 2013 Apr 17;(291):83–105. doi: 10.3897/zookeys.291.4780 (PMC3677289; doi:10.3897/zookeys.291.4780)
Supplement: XML Treatment for Melanesthes (Melanesthes) jintaiensis [file zookeys.291.4780-treatment11.xml]

<!DOCTYPE tp:taxon-treatment
  PUBLIC "-//TaxonX//DTD Taxonomic Treatment Publishing DTD v0 20100105//EN" "tax-treatment-NSO.dtd">
<tp:taxon-treatment xmlns:tp="http://www.plazi.org/taxpub"><tp:treatment-meta><mixed-citation publication-type="journal"><person-group><name><surname>Long</surname><given-names>Jia</given-names></name><name><surname>Guo-Dong</surname><given-names>Ren</given-names></name><name><surname>You-Zhi</surname><given-names>Yu</given-names></name></person-group><article-title>Descriptions of eleven Opatrini pupae (Coleoptera, Tenebrionidae) from China</article-title><source>Zookeys</source><day>17</day><month>4</month><year>2013</year><volume>2013</volume><issue>291</issue><fpage>83</fpage><lpage>105</lpage><pub-id pub-id-type="doi">10.3897/zookeys.291.4780</pub-id></mixed-citation></tp:treatment-meta><tp:nomenclature><tp:taxon-name>
                            <tp:taxon-name-part taxon-name-part-type="genus">Melanesthes</tp:taxon-name-part>
                            (<tp:taxon-name-part taxon-name-part-type="subgenus">Melanesthes</tp:taxon-name-part>)
                            <tp:taxon-name-part taxon-name-part-type="species">jintaiensis</tp:taxon-name-part>
                        <object-id xmlns:xlink="http://www.w3.org/1999/xlink" xlink:type="simple">http://species-id.net/wiki/Melanesthes_jintaiensis</object-id>
								</tp:taxon-name><tp:taxon-authority>Ren, 1992</tp:taxon-authority><xref ref-type="fig" rid="F6">Fig. 6: 1–9</xref></tp:nomenclature><tp:treatment-sec sec-type="Description"><title>Description.</title><p>Female. Body densely covered with setae on surface, of which distinctly long on mandibles and oculus; the total number of setose tubercles and setae on pronotal borders, hypomeron, vertex, mandibles and the last segment of maxillary palpus about 40–42 and 300–350, respectively.</p><p>Head bent at acute angle to pronotum, densely covered with setae between oculus and pronotum. Labrum densely covered with short setae along anterior and lateral borders, anterior border rounded. The suture between labrum and clypeus indistinct. Oculus reniform.</p><p><!--PageBreak-->Pronotum: transverse, widest near middle, with the anterior part distinctly narrowed and the posterior part slightly narrowed; anterior border broadly emarginated and the emargination protuberant in middle, lateral borders broadly protuberant, posterior border straight (<xref ref-type="fig" rid="F6">Fig. 6</xref>: 4); anterior angles acute, posterior angles rounded; disc flat, densely covered with setae, with short and narrow furrows.</p><p>Mesonotum slightly convex in middle of posterior part, posterior border slightly protuberant. Metanotum slightly convex in middle of anterior part, posterior border straight.</p><p>Elytral sheath striped and densely setose. Metathoracic wing sheath completely shrouded by elytral sheath (<xref ref-type="fig" rid="F6">Fig. 6</xref>: 1–3).</p><p>Abdominal segments I–IX curved ventrally. The width of abdominal segments I–VII gradually narrowed posteriorly. Posterior border of abdominal sternite VIII broadly protuberant. Abdominal segment IX and urogomphi densely covered with brown, long setae. Urogomphi parallel to each other, with apices slightly separated from each other, BUL shorter than UL (<xref ref-type="fig" rid="F6">Fig. 6</xref>: 6–7). Abdominal tergites I–VII each with a concaveness between its lateral process and lateral border in middle, lateral processes each with 2 large and several minute setose tubercles along outer border, of which no minute setose tubercle presents in front of large setose tubercles I, 1 minute setose tubercle between large setose tubercles I and II, 3–4 minute setose tubercles behind large setose tubercle II (<xref ref-type="fig" rid="F6">Fig. 6</xref>: 8–9). Outer borders of lateral processes of <!--PageBreak-->abdominal tergites I–VI emarginated in middle. Spiracles of abdominal tergites I–VI oval, slightly convex.</p><p>Gonotheca with 6–8 setae, an obtusely rounded apophysis on the anterior part and a conical apophysis on the posterior part.</p><p>Male. Unknown.</p></tp:treatment-sec><tp:treatment-sec sec-type="Measurements"><title>Measurements.</title><p>BL: 9.5 mm; PL: 2.4 mm; PW: 4.1 mm; MSL: 0.9 mm; MTL: 0.8 mm; UL: 0.9 mm; BUL shorter than 0.1 mm.</p></tp:treatment-sec><tp:treatment-sec sec-type="Material examined"><title>Material examined.</title><p>adults collected information: 31 May 2002, Zhengshaqu Village, Yongning County, Ningxia, China; pupation date: 29 August 2002.</p><fig id="F6" position="float" orientation="portrait"><label>Figure 6.</label><caption><p><bold>1–9</bold> <italic><tp:taxon-name>Melanesthes (Melanesthes) jintaiensis</tp:taxon-name></italic> Ren, 1992 <bold>1</bold> Pupal habitus in dorsal view <bold>2</bold> Pupal habitus in lateral view <bold>3</bold> Pupal habitus in ventral view <bold>4</bold> Pronotum <bold>5</bold> Head <bold>6</bold> Urogomphi in dorsal view <bold>7</bold> Urogomphi in ventral view <bold>8</bold> Lateral process of abdominal tergite V <bold>9</bold> Lateral process of abdominal tergite VII.</p></caption><graphic xmlns:xlink="http://www.w3.org/1999/xlink" xlink:href="ZooKeys-291-083-g006.jpg" position="float" orientation="portrait" xlink:type="simple"/></fig></tp:treatment-sec></tp:taxon-treatment>
